# Supplementary material for: Interrelation among one-carbon metabolic (OCM) pathway-related indicators and its impact on the occurence of pregnancy-induced hypertension disease in pregnant women supplemented with folate and vitamin B12: Real-world data analysis
Source: Front Nutr. 2023 Jan 10;9:950014. doi: 10.3389/fnut.2022.950014 (PMC9871780; doi:10.3389/fnut.2022.950014)
Supplement: Supplementary file 2 [file Table_1.XLSX]

## Sheet: Sheet1
age	Weight	BMI	embryos	Gravidity	Parity	MTHFR （CC:1 CT:2 TT:3）	vb12	HCY	FA	HDP(1 NORMAL 2 PIH 3 PE)
36	52	22	2	3	0	2	500	2.5	34.7	1
34	60	20.4	1	3	0	3	281	1.9	36.4	1
30	56	20.8	1	2	0	1	336	3.3	36.7	1
31	52	19.8	1	1	0	1	583	2.4	33.3	1
36	65	25.4	1	2	0	1	331	1	26.1	1
28	52	17.7	2	2	0	2	366	1.2	30.8	1
31	50	17.8	1	2	0	2	366	2.2	39	1
35	43.5	18.7	1	1	0	1	215	3.6	38	1
34	60	22.9	1	1	0	3	535	2.2	33.4	1
30	55	22	2	3	0	2	318	2.8	33.8	1
35	55	21	1	1	0	1	519	2.7	35.3	1
32	52	19.2	2	1	0	2	440	2.2	34.3	1
33	50	19.4	1	1	0	2	228	4.4	31.8	1
33	45	16.4	1	3	1	3	1145	5.1	39.6	1
38	57	22.5	1	3	0	3	269	2.5	33.6	1
36	63	23.5	1	3	1	1	439	3.2	33.1	1
31	49	18.7	1	1	0	2	736	3.3	37.5	1
35	55	22.5	1	3	1	2	281	2.4	35.9	1
35	50	17.7	1	2	0	2	363	3.7	32.1	1
30	60	22.4	1	3	0	1	401	2.8	24.1	1
34	51.5	20	1	1	0	3	306	2.8	31.7	1
33	60	22.9	1	1	0	1	255	2.3	37.4	1
30	49	19.4	1	1	0	2	259	4.7	27.6	1
29	54	20.4	1	1	0	3	280	2.4	40.9	1
30	51	19.7	1	1	0	1	338	2.7	37	1
36	45	19.9	1	2	0	1	235	3.8	21.2	1
37	65	21.6	1	3	0	1	347	2.3	36.8	1
35	50.4	20.2	2	2	0	1	576	3.1	36.8	1
28	51	17.9	1	1	0	1	377	2.8	31.4	1
29	49	19.4	1	1	0	2	240	4.8	31.4	1
33	60	22.3	1	2	0	1	312	1.5	39.1	1
31	62.5	22	1	2	0	2	246	3.4	33.9	1
30	50	18.8	1	2	0	1	401	1.2	38.2	1
31	63	24.7	1	2	0	1	270	1.5	37.5	1
32	52	20.2	1	2	0	1	373	3.1	24	1
28	51		1	1	0	2	181	4.6	26.6	1
32	52	20.2	1	3	1	1	373	3.1	24	1
29	60	22.3	1	2	0	1	517	3.4	18.1	1
37	72	29.2	1	2	0	1	471	1.6	25.5	1
32	57	21.3	1	1	0	3	170	2.2	39	1
32	60	22	1	1	0	2	451	2.9	30	1
30	48	17.4	1	2	0	2	562	1.2	39.6	1
31	50	18	1	3	0	1	468	1.4	37.9	1
36	70	26.2	1	1	0	2	635	3	39	1
40	48	18.9	1	2	0	2	294	2.7	40.6	1
29	64	21.1	1	1	0	2	250	3.4	30.6	1
28	53	20.4	1	1	0	2	310	3	10.6	1
33	57	19.7	1	1	0	3	419	2.9	35.2	1
37	62.5	23.1	1	1	0	3	374	1.7	36.7	1
29	44	15.6	1	2	0	1	475	4.2	42	1
35	60	23.9	1	2	0	2	226	3	41.3	1
37	60	22.9	2	3	0	2	228	1.3	37.6	1
37	52	21.7	1	3	1	1	321	3	24.1	1
33	65	24.8	1	1	0	1	681	3.1	37.5	1
33	52	19.2	1	1	0	3	283	5.1	19.5	1
31	48	18.4	1	1	0	2	488	2.5	37.1	1
36	60	23.4	1	3	0	2	324	6.2	26.8	1
31	52	20.1	1	2	0	2	608	2.1	21.9	1
31	55	18.8	2	2	0	2	293	3.2	34.5	1
32	65	26.5	1	3	0	2	187	4.7	25.1	1
40	57	23.1	1	3	1	2	586	2.1	38.1	1
29	52	19.2	1	2	0	2	539	2.6	37.7	1
29	54	22.6	1	2	0	2	645	2.5	33.6	1
34	60	23	1	2	0	2	254	3.7	40.8	1
30	55	22.7	1	2	0	1	404	2.7	37	1
30	48	18.3	1	3	1	1	245	2.7	33	1
32	60	22.3	1	3	0	1	378	3.1	36.4	1
32	49	22.7	1	3	0	1	258	3.9	33.8	1
41	44.8	19.6	1	2	0	3	270	3	32.1	1
28	56	23.1	1	2	0	1	506	3.6	24.5	1
39	50	21.4	1	2	0	1	310	3.2	29	1
34	58	21.4	1	3	0	2	548	5.6	24.4	1
31	56	21.3	2	1	0	1	345	4.2	16	1
31	63	23.7	1	2	0	2	682	5.2	28.6	1
35	64	23.2	1	3	1	1	370	3.9	33.2	1
27	57	22.1	1	1	0	2	321	5.3	36	1
33	55	22	2	1	0	1	273	3	34.6	1
34	60	21.6	1	2	0	1	247	3.8	34.5	1
30	55	22.7	1	2	0	1	404	2.7	37	1
33	65	22.5	2	1	0	1	451	1.6	38.4	1
31	46	19.7	1	3	1	2	404	1.7	35.6	1
38	54	19.8	1	1	0	1	446	3	36.8	1
32	45	18.7	1	1	0	2	325	4	29.3	1
37	70	26.2	1	3	1	3	423	4.9	26	1
32	62	23.5	1	2	0	3	299	3.1	32.6	1
32	54	20	1	1	0	1	454	4.7	25.5	1
37	52	21.7	1	3	1	1	321	3	24.1	1
32	48	18.3	2	1	0	3	529	4	22.1	1
40	50	21.9	1	1	0	2	317	6.4	35.5	1
36	52	21.9	1	2	0	3	211	5.2	34.2	1
28	55	20.9	1	2	0	1	215	4.7	29.3	1
34	53	18.9	2	1	0	2	458	3.3	31.8	1
26	44	17.6	1	2	0	2	406	4.3	34.2	1
33	57	20.7	1	1	0	2	448	3.7	37.6	1
35			1	2	0	1	190	2.9	30.3	1
28	47	17.1	1	1	0	2	383	4.3	36.6	1
28	47	17.1	1	2	0	2	383	4.3	36.6	1
33	59.5	21.6	1	3	0	2	416	3.4	34.2	1
36	56	20.7	1	3	1	3	172	3.9	30.3	1
44	56	22.4	1	3	1	2	335	3.9	30.7	1
35	65	23.9	2	2	0	1	339	4.9	34.3	1
28	56	23.1	1	3	1	1	506	3.6	24.5	1
34	44	19.2	1	3	1	2	536	4.5	26.6	1
30	55	21.1	1	2	0	2	466	6.2	29.3	1
33	67	23.8	1	1	0	2	345	4.3	36.5	1
34	55	20.7	1	2	0	1	621	2.2	31.2	1
27	58	22.9	2	1	0	3	118	8.7	25.1	1
35	64	22.4	1	1	0	2	445	4.3	34.8	1
36	50	20	1	2	0	3	406	3.5	39.7	1
31	53	19.3	1	2	0	1	389	5.4	36.6	1
29	66	25.9	1	2	0	2	222	4.1	38.7	1
36	60	24	2	2	0	2	377	3.6	32.7	1
29	50	20.8	1	2	0	2	300	3.6	38.6	1
32	61	21.6	1	3	1	3	172	6.5	38	1
35	62	22.2	1	3	0	2	372	5.4	32.3	1
31	64	22.6	1	1	0	2	214	3.6	37.4	1
32	55	20.3	1	3	0	2	152	6.3	21.9	1
29	50	20.8	1	1	0	2	300	3.6	38.6	1
31	50	19.1	1	1	0	3		6.8	26.5	1
30	44	17.6	1	2	0	2	742	4.6	27.8	1
30	52.5	18.6	1	2	0	2	387	4.3	34.7	1
39	55	21	1	2	0	3	168	3.4	32.9	1
29	55	19.7	1	1	0	1	195	5.3	29.4	1
30	50	19.1	2	1	0	1	291	3.3	31.4	1
31	54	20.4	1	1	0	2	204	6	27.8	1
30	50	21.4	1	3	0	1	322	3.1	25.5	1
30	48	18.8	1	2	0	2	354	5.6	36.8	1
31	50	20.5	1	3	0	3	221	3.5	>43.5	1
32	53	18.6	1	2	0	2	400	4.8	30.4	1
30	58	22.1	1	3	0	1	297	4	35.3	1
33	61	21.6	1	2	0	2	482	6.1	>43.5	1
26	44	17.6	1	1	0	2	406	4.3	34.2	1
31	55	19.5	1	3	0	2	344	5.1	31.5	1
41			1	1	1	1	411	4.4	27	1
28	53	18.1	1	2	0	2	672	3.6	32.5	1
30	64	21.6	1	1	0	1	302	4.2	37.1	1
30	50	20.5	1	1	0	1	498	4.6	36.8	1
31	57	20.2	1	2	0	3	441	3.2	38.7	1
41	50	19.3	1	1	0	1	411	4.4	27	1
28	55	19.4	1	2	0	3	379	5.9	33.1	1
32	74	26.4	1	2	0	2	464	3.2	35.4	1
37	80	29.4	1	1	0	1	394	3.1	33	1
27	61	20.8	1	3	0	3	323	3.8	35	1
39	55	21	1	3	1	3	168	3.4	32.9	1
34	68	23.8	1	2	1	2	273	4.6	34.3	1
39	60	21.8	1	3	1	2	347	3.6	31.3	1
27	48	17	1	1	0	2	410	5	33.9	1
30	51	19.9	1	3	0	1	267	4.5	34.4	1
31	65	26.4	1	1	0	3	135	3.1	34.2	1
33	54	20.4	1	3	0	1	282	5.4	29.6	1
30	51	19.2	1	2	0	3	383	3.9	26.6	1
29	57.5	20.7	1	2	0	3	390	3.8	36	1
37	54	21.6	1	3	1	1	435	3.8	35.6	1
33	62.5	20.9	1	1	0	3	401	5.3	32.5	1
36	50	17.9	1	2	0	2	262	4.8	29	1
31	44	18.5	1	3	0	2	621	3	36.2	1
32	52	19.2	1	1	0	2	544	3.7	32.6	1
28	50	19.3	1	2	0	2	564	5.1	32.8	1
31	72.5	24.1	1	3	0	2	512	4.8	31.2	1
38	58	23	1	1	1	3	460	4.1	27	1
30	62.5	21.5	1	2	0	3	381	5.5	27.6	1
35	62.5	23.7	2	1	0	2	230	5	20.5	1
29	49	19.5	2	2	0	2	638	3.1	34.9	1
32	54	21.3	1	2	0	1	327	3.5	35.9	1
34	65	25.7	1	2	0	2	285	4.8	21.6	1
26	55	19.1	1	1	0	2	343	2.9	23.5	1
40			1	2	1	3	264	7	9.3	1
30	58.7	23.5	1	3	0	2	362	4.2	40.1	1
30			1	1	0	2	345	3.1	36	1
30	53	20.3	2	2	0	1	513	4.1	23.7	1
32	54	20.3	1	3	1	1	227	3.1	25	1
31			1	1	0	2	396	3.4	32.4	1
34			2	2	0	2	245	6.4	30.7	1
31	51	19.9	2	2	0	1	308	3.5	35.8	1
31	58	24.9	1	3	0	2	345	3	31.8	1
31	55	22.9	1	3	1	2	253	4	31.4	1
31	58	19.2	1	2	0	3	390	4.4	31.1	1
38	56	24.7	1	2	0	1	254	4.4	12.3	1
39	70	22.6	1	3	0	2	320	4.3	33.8	1
32	57	20.6	1	2	0	2	772	5.4	30.2	1
41	48	16.8	1	2	0	2	686	4.1	25	1
34	52	21.5	2	1	0	2	520	4.1	25.4	1
30			1	3	0	2	267	4.4	36.8	1
38	49.6	20.6	1	3	1	1	494	2.9	36.8	1
25			1	3	1	1	305	3.9	25.4	1
27			1	2	0	2	304	3.5	39.7	1
29			2	2	0	1	211	5	27.5	1
26	57	21.7	2	2	0	2	245	2.6	23.7	1
36			2	1	0	1	195	3.2	14.2	1
31	56	20.7	1	2	0	2	441	3.2	28	1
31			1	1	0	2	379	4.8	37.7	1
33	45	17.4	1	3	0	1	453	4.1	28.3	1
36	62	20.8	1	3	0	2	396	4.8	34	1
35			1	1	0	2	539	4.8	36.9	1
41	65	24	1	1	1	2	282	4.3	31.9	1
34	49	18.3	1	3	0	3	264	3.2	34.5	1
41	65	24	1	3	1	2	282	4.3	31.9	1
36	55	20.4	1	2	0	2	660	3.4	29	1
35	50	17.5	1	1	0	2	385	5.9	34.1	1
37	63	23.1	1	2	0	2	603	5.1	29.4	1
31			1	2	0	1	383	2.8	28.5	1
40	53	21.8	2	1	0	1	307	4.3	21	1
30	62	24.2	1	2	0	1	540	2.6	29.4	1
31	49	19.1	2	1	0	3	547	3.5	33.1	1
41	65	24	1	1	1	2	282	4.3	31.9	1
38	52.5	17.9	1	1	1	3	666	4.2	35.5	1
36	48	19.2	2	3	1	2	390	3.3	38.5	1
28	55	21.6	1	3	0	2	293	3	30.2	1
40	70	22.8	1	1	0	2	221	4.6	42.4	1
30	64	23.2	1	2	0	1	547	3.9	36.6	1
28	51	19.4	1	1	0	2	316	3.9	39.2	1
32	69	25	1	1	0	1	226	4.2	42.4	1
33	40	16.5	1	2	0	1	465	5.5	34.6	1
30	40	15.8	1	1	1	3	313	6	20.7	1
27	56	20.5	1	2	0	3	265	4	32.3	1
31	55	22.5	1	1	0	1	374	4.4	35.2	1
32	70	23.4	1	2	0	2	285	3	30	1
31	49	21.4	1	1	0	2	209	5	14.1	1
37	56	19.5	1	1	1	3	298	6.2	34	1
30	53	20.1	1	3	1	1	834	3.1	32.9	1
32	68	25.9	2	2	0	2	556	3.5	37.1	1
29		0	1	2	0	1	487	6.6	16.9	1
31	56		1	3	0	2	292	4.5	36.3	1
28	57.4	19.9	1	2	0	3	322	3.9	37.3	1
29	50	20.6	1	1	1	1	419	4.2	28.3	1
25	53	19.7	1	1	0	2	750	6.6	35	1
36	59.5	23.8	1	2	0	3	504	3.9	38.8	1
28	57.5	22.4	1	1	0	2	233	4.9	36.1	1
34	57	21.6	1	3	1	2	734	3.7	21.5	1
31	66	24.5	2	1	0	2	430	3.2	32.5	1
36	61	23.6	1	1	0	2	545	5	34.2	1
37	58	20.5	1	2	1	2	759	3.6	35	1
30	49	18.1	1	3	1	1	974	2.4	34.8	1
35	58	21.8	1	1	0	2	464	4	34.6	1
30	62	20.2	1	1	0	1	411	4.7	38.4	1
32	56	23.5	1	1	0	1	262	4.8	30.2	1
29	52.5	20.5	1	2	0	3	490	4.9	39.9	1
29	39.5	16.4	1	2	0	2	367	5.3	28.4	1
35		0	1	2	1	3	395	3.8	41.2	1
28	70	23.1	1	2	0	2	456	4.5	74.9	1
23	47	20	1	1	0	2	345	3.5	38.6	1
35	55	22	1	2	1	1	408	4	89.4	1
34	50	20.4	1	3	1	1	222	2.8	37.5	1
32	55	19.7	1	1	0	2	404	3.9	37.8	1
38	62	25.2	1	3	0	3	180	4.8	32.5	1
38	52	18.5	1	1	0	2	411	3.5	31.4	1
33	57	21.5	1	1	0	2	831	4.1	40.7	1
30	48.5	19.2	1	2	1	1	570	3.6	38	1
36	61	22.3	1	3	1	3	236	4.5	19.6	1
29	54	19.9	1	1	0	1	331	4.3	39.4	1
27	60	23.4	1	3	0	3	373	5.4	36.9	1
30	57	22	1	2	0	1	334	2.9	35.3	1
40	55	20.7	1	1	0	3	289	4.5	90.6	1
31	57	22	1	2	0	2	517	3.1	34.7	1
30	57	19.7	2	3	0	1	361	4	40.6	1
29	54	20	1	2	0	2	354	3.6	38.3	1
35	66	25.8	1	1	0	2	414	3.7	34	1
29	49	17.2	1	2	0	1	699	3.9	31.9	1
29	50	19.8	1	3	0	3	277	4.5	32.4	1
35	62.5	24.4	1	3	1	1	313	6.5	38.3	1
33			1	3	1	1	257	3.6	40.8	1
31	72	25.3	1	3	0	2	388	3	41.8	1
27	52	19.6	1	2	0	1	597	4.3	37.4	1
40	55	21.2	1	1	0	1	662	2.8	39.6	1
41	54	19.4	1	2	1	1	457	5.4	36	1
31	50	18.1	1	1	0	3	>1476	4.2	75.9	1
33	45	17.6	1	2	1	1	285	4.3	34.9	1
31	54.5	18.9	1	2	0	3	304	4	39.8	1
36	70	23.9	1	1	0	1	656	4.1	36.4	1
35	53	21	2	1	0	1	640	5.9	32.5	1
25	47	18.9	1	3	0	2	344	3.8	34.9	1
36	56	20.8	1	1	0	1	323	5.4	37.7	1
29	64	21.2	1	1	1	2	463	4.4	33.8	1
31	56	22.2	1	2	0	2	305	3.2	36.3	1
25	58	21.2	1	2	1	1	311	4	37.1	1
28	57	22.4	1	1	0	2	150	4.2	39.3	1
36	55.5	19.7	1	1	0	2	758	4.6	39.4	1
33	50	19.3	1	3	0	1	296	2.2	30.6	1
27	59	27.8	1	2	0	1	264	5.2	41.6	1
31	68	22.6	1	1	0	2	396	4.7	26.3	1
36	62	23	1	1	0	2	227	3.6	15.7	1
28	62	23.9	1	1	0	3	169	7.1	35.9	1
35	60	22	1	3	1	3	501	3.8	33.5	1
28	50	19.4	1	1	0	2	375	4.9	35.1	1
33	48	19.5	1	1	0	2	387	4.8	29.1	1
35	65	24.3	1	1	0	1	296	4.5	34.5	1
32	52	18.5	1	3	0	1	283	4.5	34.5	1
35	50	17.5	1	1	0	2	274	4.1	36.3	1
30	55	19.3	1	1	0	1	380	5.3	40	1
28	46	16.8	1	2	0	3	347	4.2	34.8	1
30	53	18.1	1	2	0	2	736	3.8	34.5	1
26	55	21	1	2	0	2	540	5.3	29.4	1
33	59	22.2	1	3	0	1	402	4.2	40.4	1
33	55	19.5	2	3	0	2	226	5.2	36.5	1
28	65	26.7	1	2	0	2	353	2.6	37.8	1
34	52.5	20	2	1	0	2	146	5.7	39	1
28	67	25.4	2	1	0	2	296	6.3	26.1	1
29	44	17.9	1	1	0	2	334	4.4	32.5	1
38	60	24.3	1	3	1	2	251	2.6	42.3	1
31	46	18.7	1	2	0	3	266	5.4	22.3	1
31	60	21.5	1	2	0	3	288	4.9	40	1
30	48	20.5	1	2	0	2	779	3.9	34.5	1
31	59	23.9	1	2	0	3	260	3.4	37.1	1
30	62	23.1	1	1	0	2	400	3.5	38.1	1
28	52	20.8	1	2	0	3	301	5	27	1
31	56	22.2	1	2	0	3	368	3.9	36.6	1
34	68	23.5	1	2	0	2	352	4.2	37	1
39	55	21.7	1	2	1	2	387	4.5	36.7	1
32	72	26.7	1	1	0	2	394	2	36.7	1
35	62	23	1	3	1	3	301	5.7	38	1
39	50	23.1	1	1	0	2	418	2.5	32.1	1
31	59	22.8	1	1	0	2	790	2.6	33.1	1
31	44	17.6	1	1	0	1	179	4.2	39.5	1
37	51	21.1	1	3	1	2	253	5.4	36.7	1
34	51.5	19.1	1	3	1	2	371	3.5	38.7	1
27	50	17.9	1	3	0	2	379	4.2	28.2	1
35	49	18.2	1	1	0	2	556	4.2	28.9	1
25			1	3	1	3	218	3.1	29.3	1
28	56.5	18.4	1	2	0	2	531	5.4	38.7	1
31	44	17.3	1	3	0	2	863	4.9	24.2	1
25	51	21.1	1	1	0	2	469	2.3	36.2	1
35	67	21.9	1	2	0	2	289	3.7	36.7	1
32	77	28.3	1	1	0	3	336	4.6	35.4	1
34	47	18.8	1	1	0	1	264	3.3	38.1	1
32	54	20.3	1	1	0	2	312	3.4	28.4	1
30	54	22.5	1	2	0	2	301	2.7	39	1
33	64	24.1	1	2	0	1	428	2.6	42.5	1
33	55	21.5	1	1	0	2	274	3.6	36	1
34	43	18.5	1	3	0	2	585	3.3	38.6	1
29	42	16.9	1	1	0	1	294	2.9	21.2	1
30	52	20.3	1	3	0	3	453	3.1	38.6	1
32	64	21.6	1	3	0	2	453	4.5	38.7	1
30	46	15.8	1	2	0	2	317	3.5	36.5	1
29	60	24.2	1	1	0	2	298	4.5	35.8	1
29	92	30.5	1	1	0	3	198	3.3	25.6	1
40	50	20	1	2	1	2	255	4.8	37.4	1
35	65	22.1	1	1	0	2	282	5.8	32.9	1
29			1	3	0	2	288	4.4	34.8	1
29	52	20.8	1	2	0	3	338	4.5	35.3	1
27	54	19.1	1	3	0	2	428	4.4	35.3	1
31	64	25	1	1	0	2	375	4.7	25.6	1
30	49	20.4	1	3	1	2	367	3.4	34.2	1
29	65	25.4	1	2	0	1	233	4.3	36.2	1
30			1	3	0	2	703	2.3	35.4	1
19	51	17.9	1	3	0	1	279	4.3	31.9	1
33	55	20.1	1	2	1	3	477	3.8	22.9	1
29	54	22	1	3	0	1	300	3.5	27.5	1
32	74	25.9	1	3	0	2	443	5.3	32.7	1
28	62	23.6	1	3	0	1	342	3.5	37.1	1
32	50	18.6	1	1	0	1	450	5.2	32.1	1
41	56	21.9	1	1	0	2	309	4.2	26.6	1
34	71	25.2	2	2	0	2	527	3.6	31.9	1
31	67	22.9	1	3	0	2	400	4	33.8	1
31	50	17.9	1	3	0	2	277	4.3	32	1
32	68	22.7	1	1	0	2	587	2.7	33.5	1
24	60	22	1	2	0	1	217	5	31.8	1
33	55	21.9	1	2	1	1	302	4.6	31.1	1
36	57.5	19.8	1	1	0	2	210	4.6	34.7	1
32	53	19.6	1	2	0	3	664	4.2	34.5	1
31	53	20.7	1	1	0	1	155	4.7	34.5	1
32	67	26.6	2	2	0	3	318	2.9	33.6	1
33	57.5	20.6	1	3	1	3	329	5.4	40.4	1
35	58	22.4	2	1	0	1	276	2.8	33.9	1
31	55	20.7	1	1	0	3	553	4.4	39.6	1
33	59	22.3	1	1	0	2	437	3.1	24	1
27	60	21.9	1	2	0	3	445	4.8	41	1
36	68	24.4	1	1	0	3	461	4.7	29.5	1
30	47.5	19.1	1	1	0	2	336	5	35.5	1
30	67	25.2	1	3	0	2	337	4.4	34.9	1
29	67	27.7	1	1	0	3	293	3.9	33.1	1
35	54	19.8	1	3	1	1	524	5.6	38.3	1
30	41	17.9	1	3	1	1	474	3.1	39	1
32	48.7	18.6	1	1	0	2	322	4.7	60	1
21	54	21.1	1	1	0	2	196	3.7	42.7	1
28	49	18.1	1	2	0	2	305	2.8	40.4	1
41	54	19.8	1	3	1	1	307	3	61.2	1
31	54	19.6	1	2	0	2	401	4.3	62.9	1
33	51	18.4	1	1	0	2	331	4.9	39.5	1
27	54	22.3	1	2	0	3	250	6	30.6	1
31	55	19.5	1	1	0	2	722	3.1	40.1	1
30	67	24.2	1	3	0	2	467	3.3	69.5	1
25	52	17.6	1	2	0	1	382	3.8	57.6	1
34	51	19	1	2	0	2	545	4.3	42.4	1
30	55	20.2	1	2	1	1	155	2	63	1
32	52.5	19	1	1	0	1	402	3.7	65.6	1
32	53.5	18.8	1	2	0	2	294	4.1	34.5	1
38	55	23.6	1	3	1	3	357	3.8	61.4	1
32	53		2	1	0	2	498	4.1	41.7	1
29	53	20.2	1	2	0	1	310	5.4	57.2	1
31	53	19.1	1	2	0	2	402	3.5	28.8	1
25	70	24.1	2	2	0	1	273	4.7	40.5	1
29	60	19.9	1	2	0	2	339	4.9	39.4	1
31	46	17.3	1	2	0	3	435	5.5	65.4	1
33	72	26.8	1	1	0	3	241	4.1	58.5	1
34	66	25.1	1	3	1	2	325	4.1	56.7	1
29	60	19.9	1	1	0	2	339	4.9	39.4	1
41	62	22.6	1	3	1	2	217	5.1	31.4	1
29	54	20.2	1	3	1	2	354	2.7	37.2	1
27	45	19.5	1	3	0	1	425	4.5	43.2	1
29	50	17.8	1	3	1	3	331	3.3	42	1
34	53	20.7	1	2	0	3	309	3.5	40.2	1
28	40	15.4	1	1	0	2	307	3.4	43.3	1
33	66	22.1	1	3	0	1	460	4.5	61.4	1
31	49	19	1	2	0	2	545	4.5	65.5	1
30	55	19.1	1	3	1	3	705	3.8	51.8	1
29	52.5	18	1	1	0	2	299	3	53.6	1
29	50	17.8	1	2	0	3	331	3.3	42	1
33	72.3	30.6	1	1	0	2	493	3.4	70.5	1
30	65	22.1	1	1	0	2	310	3.5	30.1	1
30	62	23.1	1	1	0	2	623	4.2	33	1
36	46	15.6	1	3	1	2	432	3.1	42.7	1
31	52	18.3	1	2	0	3	328	3.8	41.6	1
32	53	19.5	1	2	0	1	338	4.5	36.1	1
31	65	24	1	1	0	2	531	2.5	72.5	1
25	50	18.8	1	1	0	1	482	4.6	42.3	1
30	55	20.2	1	2	0	1	766	3	38.4	1
29	45	18.3	1	1	0	2	451	4	39	1
40	52	20.6	1	3	1	2	381	3.4	37.5	1
32	47	15.9	1	1	0	3	581	3.2	71.3	1
31	55	20	1	1	0	1	384	3.8	59.2	1
31	55	24.4	1	2	1	1	446	1.9	70.8	1
32	65	23.2	1	1	0	2	289	4.8	26.4	1
34	80	28.3	1	1	0	1	182	3.4	>90.6	1
39	56	20.6	1	3	1	2	404	4.3	43.3	1
30	61	23.1	1	1	0	1	391	3	26.1	1
32	47.5	17.9	1	1	0	2	508	3.3	66.4	1
37	60	21.9	1	2	0	3	565	3.1	71.8	1
31	46	16.3	1	1	0	2	408	4	40.7	1
30	58.5	22.8	1	2	0	1	341	8.2	38.8	1
30	62.5	21.7	1	2	0	2	427	6	57.9	1
38			1	1	0	1	373	2.8	33.9	1
30	61	21.3	1	1	0	2	386	5.4	38.6	1
31			1	3	1	2	274	4.5	71.3	1
37			1	2	0	2	178	5.2	29.6	1
35	65	25.5	1	3	0	2	351	3.6	39.4	1
30			1	3	0	2	302	2.9	42.2	1
37	60	23.1	1	1	0	2	438	4.1	39.7	1
26			1	2	0	2	342	2.8	77.1	1
38			1	3	1	3	804	2.8	59.2	1
31			1	1	0	3	328	3.8	41.6	1
30			1	2	0	2	615	2.4	74.5	1
31	50	18.8	1	2	0	1	391	3.1	39.9	1
30			1	2	0	3	285	3.6	38.6	1
33	70	26.7	1	2	0	1	351	2.5	42.8	1
37			1	2	0	3	565	3.1	71.8	1
30			1	2	0	2	518	3.8	40.6	1
29	50	20.5	1	2	0	2	241	2.3	36.2	1
31	53	21.6	1	2	0	2	249	2.6	43.3	1
28			1	2	0	2	254	3.5	65.4	1
29			1	3	1	3	331	3.3	42	1
33	55	19.5	1	2	0	2	296	3.4	41	1
21	47	18.8	1	1	0	2	432	4.9	38.5	1
34	64	25.5	1	1	0	3	244	7	39.6	1
31	62	22.6	1	1	1	3	621	6.1	>90.6	1
33	48	17.8	1	1	0	3	1171	6.1	53.7	1
34			1	1	0	3	459	3	57.3	1
33	57	19.7	1	3	1	1	504	3.7	24.3	1
32			1	1	0	2	253	3.7	75	1
30			1	3	0	2	615	2.4	74.5	1
31	48	17.6	1	1	0	3	616	4.4	76.3	1
28			1	3	0	2	254	3.5	65.4	1
32			1	1	0	2	1006	4.4	70.7	1
32			1	2	0	2	253	3.7	75	1
26			2	2	0	1	497	5.7	67.3	1
42			1	1	0	3	460	4.6	42.3	1
30			1	2	0	1	314	5	59.6	1
33	53	21	1	1	1	3	293	12.5	33.9	1
34	53	20.7	1	2	0	3	309	3.5	40.2	1
33	58	22.1	1	1	0	3	217	5.1	42.2	1
29			1	3	1	2	366	2.2	42.7	1
31	49	20.9	1	2	0	1	208	3	39.1	1
37	62	21.2	1	3	1	2	359	4	62.9	1
31			2	3	0	2	335	3.7	38.4	1
31			2	2	0	2	335	3.7	38.4	1
30			1	2	0	3	244	3.9	50.8	1
30	56.5	19.6	1	2	0	1	402	3.5	34.6	1
30			1	3	0	2	553	2.8	49.6	1
42			1	3	0	3	460	4.6	42.3	1
28			1	1	0	2	446	2.6	35	1
29			1	2	0	2	366	2.2	42.7	1
33	55	19.5	1	2	0	2	296	3.4	41	1
30			1	2	0	3	337	3.6	25.1	1
31	58	18.7	1	1	0	3	522	14.6	42.3	1
32			1	1	0	2	1006	4.4	70.7	1
31	60	21	1	1	0	2	483	10.7	37.8	1
32			1	1	0	2	289	4.8	26.4	1
29	55	21.2	1	2	0	1	647	3.1	36.5	1
28			1	3	0	2	446	2.6	35	1
37	58	22.4	1	1	0	2	783	10.1	43.1	1
27	57.5		1	2	0	3	501	3.6	40	1
41	52.5	19.8	1	1	0	1	370	7.1	41.8	1
37	60	23.1	1	3	0	2	438	4.1	39.7	1
32	56	21.9	1	3	0	1	240	3.9	42.5	1
35	51	18.4	1	2	0	1	338	3.7	42.7	1
38	47	19.3	1	1	0	1	562	5.5	39.2	1
30	61	21.3	1	2	1	2	386	5.4	38.6	1
27	57.5		1	2	0	3	501	3.6	40	1
33	58	22.1	1	1	0	3	217	5.1	42.2	1
35	56	20.1	1	2	0	3	249	3.2	38.5	1
36	52.7	20.3	1	3	0	2	488	3.4	42.1	1
34	52	19	1	1	0	3	483	5.1	37.9	1
30	47	19.5	1	1	0	2	191	4.2	41.1	1
29	46	19.9	1	1	0	1	212	8	33.4	1
26	48	19.1	1	2	0	1	485	3.7	36.2	1
35	60	22.9	1	3	1	3	504	6.4	27.6	1
33	36	14	1	3	0	2	386	8.9	64.1	1
31	50	21.1	1	2	0	1	587	2	68.9	1
31	50	18.8	1	2	0	1	391	3.1	39.9	1
33	55	19.5	1	3	1	2	296	3.4	41	1
29	50	20.5	1	3	1	2	241	2.3	36.2	1
32			1	3	1	1	265	3.2	28.2	1
36	51	18.4	1	2	0	1	338	3.7	42.7	1
32	58	20.5	1	1	1	2	519	5.1	32.7	1
32	58	20.5	1	3	1	1	424	2.3	34	1
34	64	25.5	1	1	0	3	244	7	39.6	1
30	53	21.6	1	3	0	2	249	2.6	43.3	1
33	54	22.5	1	3	0	1	506	5.5	42.4	1
32	58	20.5	1	3	1	1	424	2.3	34	1
31	49	20.9	1	3	0	1	208	3	39.1	1
32	48	17.6	1	2	0	3	659	4	43.4	1
29	55	22.3	1	1	0	1	282	6.6	39.1	1
28	59.5	21.7	1	2	0	1	251	3.1	38.9	1
21	47	18.8	1	2	0	2	432	4.9	38.5	1
32	48	17.6	1	2	0	3	659	4	43.4	1
29	58	20.9	1	1	0	2	481	4.3	35	1
36	59	23.9	1	1	0	2	359	2.8	38.3	1
28	47.5	19	1	1	0	1	394	4.9	39	1
34	65	23.1	1	3	1	3	560	3.9	32.7	1
35	46	17.7	1	1	0	3	383	4.2	38.3	1
37	65	23.8	1	1	0	1	337	6.3	34.3	1
36	59	23.9	1	2	0	2	359	2.8	38.3	1
33	48	17.8	1	1	0	3	1171	6.1	53.7	1
31	58	18.7	1	2	0	3	522	14.6	42.3	1
31	66.6		1	2	0	1	205	3.8	39.1	1
30	51	17.9	1	2	0	3	442	3.5	38.9	1
32	51	20.4	1	1	1	2	316	5.1	33.1	1
30	48	17.8	1	2	0	2	365	3	40.9	1
39	53	19.4	1	1	0	2	515	5.3	39.6	1
31	67.3	24.4	1	2	0	1	>1476	2.7	41.4	1
29	51	17.9	1	2	0	3	442	3.5	38.9	1
30	50		1	2	0	3	331	3.5	42.8	1
32	51	20.4	1	1	1	2	316	5.1	33.1	1
31	57.5	20.9	1	2	0	2	593	5.6	36.6	1
29	60	23.4	1	2	0	3	249	4.4	35.8	1
37	65	23.8	1	1	0	1	337	6.3	34.3	1
27	68	23.1	2	2	0	2	316	4	41.4	1
31	60	21	1	1	0	2	483	10.7	37.8	1
33	53	21	1	2	0	3	293	12.5	33.9	1
34	64	24.8	1	2	0	1	209	3.3	22.3	1
31	50	21.1	1	2	0	1	587	2	68.9	1
33	51	19.7	1	1	1	2	592	4.5	31.2	1
36	75	25.7	1	1	1	2	398	5	33.3	1
36	52.7	20.3	1	2	0	2	488	3.4	42.1	1
35	83.5	30.3	2	1	1	1	510	4.4	29.9	1
32	51	20.4	1	3	1	2	316	5.1	33.1	1
35	67	26.8	1	3	0	1	569	4.1	31.2	1
30	48	17.8	1	3	0	2	365	3	40.9	1
32	49	21.1	1	3	1	3	609	4.5	38.4	1
27	46	17.3	1	3	0	3	239	5.4	36.8	1
33	70	25.4	1	3	0	1	280	4.6	37.1	1
41	52.5	19.8	1	3	0	1	370	7.1	41.8	1
36	54	23	1	1	0	2	202	5.3	36.9	1
29	55	22.3	1	3	1	1	282	6.6	39.1	1
28	59.5	21.7	1	3	0	1	251	3.1	38.9	1
26	48	19.1	1	1	0	1	485	3.7	36.2	1
35	83.5	30.3	2	1	0	1	510	4.4	29.9	1
28	63	21.8	1	2	0	3	384	5.8	38.5	1
30	56	21.1	1	3	0	3	345	14.6	5.4	1
31	66	24.3	1	3	1	3	262	3.9	37.1	1
36	75	25.7	1	1	0	2	398	5	33.3	1
36	55	18.9	2	1	0	2	509	7.3	27.6	1
37	56.5	20.9	1	3	1	2	365	3.4	37.3	1
34	52	19	1	2	0	3	483	5.1	37.9	1
31	57.5	22.9	1	1	0	1	487	5.1	35.1	1
27	68	23.1	2	1	0	2	316	4	41.4	1
31	67.3	24.4	1	1	0	1	>1476	2.7	41.4	1
26	47.5	19.8	1	2	0	2	800	3.6	34.4	1
39	41	18.2	1	3	1	1	300	4.1	39.6	1
39	53	19.4	1	1	0	2	515	5.3	39.6	1
28	47.5	19	1	2	0	1	394	4.9	39	1
37	65	23.8	1	2	0	1	337	6.3	34.3	1
29	65	20.6	1	2	0	3	399	4.7	38.6	1
29	58	20.9	1	1	0	2	481	4.3	35	1
30	56	21.3	1	1	0	2	389	3.9	28.3	1
38	68	22.9	1	3	0	1	335	3.1	38.1	1
37	53	18.7	1	3	0	2	257	2.6	30.9	1
34	59	20.5	1	3	0	1	423	4.2	37.4	1
31	51	19.2	1	2	0	1	477	4.1	41.9	1
33	75	28.4	1	2	0	2	300	3.7	31.6	1
30	50	17.9	1	1	0	3	669	4.5	39.3	1
31	52.5	18.1	1	2	0	2	685	3.4	40.1	1
29	57	21.7	1	1	0	2	366	2.9	40.4	1
35	70	27.7	1	2	0	2	480	5.4	56.8	1
32	70	26	1	3	1	2	287	3.5	22.8	1
30	65	25.1	1	2	0	3	204	3.1	48	1
38	47	18.6	1	3	1	3	216	4.5	25.4	1
34			1	1	0	1	764	2.9	39.8	1
35	56	19	1	3	0	2	418	4.2	18.7	1
31	51.5	17.5	2	1	0	3	256	5.5	26.3	1
32	50	18.6	1	1	0	1	422	3.2	29.3	1
33	55	20.5	2	2	0	1	390	1.8	33.4	1
36	46.5	18.2	1	2	0	1	241	4.6	39.5	1
30	47	16.3	1	3	1	1	297	11.1	62	1
31	47.5	18.6	1	3	0	2	355	1.4	72.5	1
31	49	20.6	1	2	0	2	251	3.7	42.4	1
29	60	20.9	1	2	0	1	537	2.4	41.8	1
29	40	15.2	1	3	0	2	522	2.8	9.2	1
32	62	19.1	1	1	0	3	392	2.7	31.9	1
37	62	21.7	2	1	0	2	621	5.6	37.7	1
23	52	18.2	1	2	0	2	411	4.8	39.8	1
33	54	21.4	1	3	0	3	340	3.6	41.3	1
34	58	21.3	1	3	1	1	386	3.7	23.2	1
30			2	2	0	2	231	4.6	40.2	1
34	41	17.1	2	1	0	1	768	3.4	39.1	1
33	53.6	21.7	1	3	0	2	411	4.7	38.9	1
33	49	19.1	1	1	0	2	437	4.9	36.3	1
30			1	3	0	2	476	5.8	40.6	1
30	58	21.3	1	3	0	3	465	4.2	28.6	1
34	65	23.3	1	1	0	2	279	5.4	38.6	1
29	70	26	1	3	0	1	388	4.2	32.2	1
29	72	28.1	1	1	0	2	403	5.9	32	1
40	62	24.2	1	3	1	2	356	4.2	31.8	1
32	54	21.1	2	3	0	2	215	5.9	35.1	1
31	58	21.6	1	1	0	2	446	5.2	37.9	1
30	50	19.2	1	2	0	2	317	5.3	38.8	1
29	58.5	21.8	1	3	1	3	632	4.4	38.4	1
36	51	18.6	1	2	0	3	443	6.1	60.9	1
29	75	28.2	1	1	0	2	387	4.7	38.9	1
40			1	3	1	1	379	3.9	35.7	1
30	53	20.7	1	3	0	2	411	3.2	35.6	1
33	56	20.8	1	2	0	2	402	3.9	40.3	1
37	75	28.6	1	3	1	2	344	6.7	39	1
35	46.7	19.4	1	1	0	2	364	3.9	34.1	1
31	50	20.8	1	3	1	2	326	6.2	31.8	1
35	48.5	18	1	2	0	2	304	6.5	31.9	1
34	55	19.1	1	1	0	3	375	6.1	24.6	1
36	64.7	25.8	1	3	1	1	217	5.5	41.9	1
32	57.5	19.6	1	1	0	2	483	6.2	37.2	1
35	55	21.6	1	3	0	1	321	6.2	40.2	1
32	53	20.7	1	1	0	1	310	5	32.1	1
32	65	22	1	3	1	2	530	3	32	1
27	48	18.9	1	1	0	3	463	3.6	35.2	1
35	51	19.4	1	1	0	1	418	5.6	37.4	1
31	62.5	21.4	1	1	0	2	245	3.7	37.5	1
32	70	27.3	1	2	0	2	393	3.5	39	1
36	56	20.2	1	2	0	3	425	6	39.7	1
31	47	20.2	1	3	0	2	730	5.3	39.7	1
29	50	20.3	1	2	0	2	334	5.3	41.1	1
30	56	20.3	1	3	0	3	470	4.4	42.2	1
33	49	19.9	1	1	0	2	507	5.7	35.1	1
30			1	3	1	2	313	3.8	38.8	1
33	45	19.2	1	1	0	1	886	5.6	39.2	1
32	48	16.5	1	2	0	2	506	6.3	31.2	1
38	65	24.8	1	3	1	2	312	7.1	40	1
33	50	20	1	3	1	2	433	4.6	37.1	1
38	48	16.2	1	2	0	2	403	3.8	12.1	1
32	73	26	1	1	0	2	326	5.7	39	1
31	50	19.1	1	3	1	2	161	4.7	40.9	1
31	49	20.5	1	2	0	2	422	6.4	35.5	1
30	53	22.1	1	2	0	2	262	3.9	39.8	1
28	53	19.4	1	1	0	3	398	6.4	33	1
34	48	19.2	1	3	1	2	292	3	27.8	1
36	63	23.1	1	1	0	2	176	5.1	38.8	1
28	54	20.3	1	2	0	3	172	4.1	34.4	1
34	63	25.2	1	2	1	3	306	5.4	37.7	1
34	49	19.6	1	2	0	3	475	6.5	42.9	1
30	67	23.9	1	2	0	3	354	3.2	41.4	1
41	68	23.6	1	3	0	1	191	3.4	36.2	1
36	67	25.5	1	3	1	1	252	3.1	31.6	1
33	55	20.7	1	2	0	1	311	3.8	41.8	1
32	50	18.8	1	3	1	2	478	4.9	35.7	1
31	42	17.9	1	1	0	2	411	4.9	30.8	1
37	48	19.5	1	3	0	2	415	4	38.4	1
35	54	21.8	1	3	0	2	300	3.1	25.6	1
41	68	23.6	1	3	0	1	191	3.4	36.2	1
30	48	17	1	2	1	3	402	10.4	39	1
35	60	21.4	1	3	1	1	513	6.4	39.5	1
28	60	21	1	2	0	2	284	4.5	37	1
30	65	24.3	1	2	0	2	370	3.8	37.2	1
29	70	23.6	2	1	0	2	236	3.7	34.1	1
34	50	19.5	1	2	0	3	156	4.9	33.9	1
38	60	20.8	1	2	0	2	348	6.3	36.5	1
36	60	21.9	1	1	0	2	368	4	38.4	1
35	60	21.4	1	3	1	1	513	6.4	39.5	1
29	58	21.3	1	2	0	3	365	3.4	54.2	1
27	55	17.8	1	2	0	1	524	3.6	38.3	1
36	75	27.2	1	2	0	1	358	5.9	35.2	1
29	62	23.1	1	2	0	1	261	5.8	36.1	1
29	66	23.4	1	3	0	2	409	5.1	25.4	1
28	54	21.1	1	3	0	3	587	3.6	25.8	1
33	85	31.2	1	1	0	1	202	3.3	38.1	1
28	53	19.5	1	2	0	2	387	4.9	35.1	1
38	62	22.8	1	2	0	3	214	6.3	39.9	1
32	55	20	1	1	0	2	504	2.1	40.2	1
32	58	21.8	1	2	1	2	413	3.7	38	1
34	53	19.5	1	3	1	2	371	6	30.1	1
33	63	24.6	1	3	0	3	241	6.1	33.3	1
27	45	18.5	1	2	0	2	731	6	38.8	1
36	56	19.4	1	2	1	2	239	3.4	33	1
29	55	20.7	1	2	0	2	208	4.8	41.6	1
33	54	21.1	1	1	0	1	277	3.7	40.1	1
29	52	19.1	1	1	0	1		5.5	34.2	1
26	51.5	19.6	1	2	0	2	350	5.1	30.2	1
28	55	20.7	1	2	0	2	283	11.9	39.6	1
28	66	24.8	1	3	1	2	219	4.3	40.2	1
35	51	19	1	1	0	3	396	4.5	40.4	1
35	68	26.6	1	3	1	1	239	5.3	29	1
29	65	24.6	1	2	0	2	368	5.5	32.9	1
31	43	17.2	1	3	0	1	399	4.2	40.5	1
36	67	22.1	1	2	1	1	275	6.7	34.1	1
40	51	19	1	1	0	1	292	3.8	39.8	1
33	51	20.4	1	2	0	2	631	3	27.3	1
31	45	18	1	3	0	1	568	4.6	33.1	1
31	47	19.3	1	2	0	2	520	4.6	33.9	1
32	49	19.1	1	2	1	1	435	3.9	32	1
33	56.5	21.5	1	1	0	2	397	2.6	23.3	1
42	65	24.2	1	2	0	2	394	4.9	33.6	1
33	45	18.7	1	2	0	3	154	3.9	40.8	1
27	70	27.3	1	3	0	2	258	3	38.5	1
25	66.5	26	1	3	0	3	478	4.3	40.5	1
32	85	29.1	1	2	0	1	239	4.4	23	1
32	51	21.2	1	2	0	1	233	5.4	37.4	1
34	45.5	18.8	1	2	0	2	350	4.1	40.6	1
33	54	20.6	1	3	1	3	266	3.7	33.5	1
41	54	20.8	1	3	0	2	311	4.6	33.4	1
30	50	20.8	1	3	1	3	376	5.2	15.2	1
32	51	19.8	1	2	0	3	332	6.1	37	1
27	59	25.2	1	1	0	1	354	4.6	24.5	1
34	51	17.5	2	2	0	3	205	4.2	40.1	1
31	52.5	20.5	1	2	0	1	239	4.7	40.9	1
34	49.5	19.6	1	1	0	2	409	3	32.5	1
30			1	1	0	2	471	2.7	33.7	1
34	59	21.2	1	1	0	2	569	2.7	31.8	1
34	63	22.8	1	1	0	2	437	4	36.8	1
31	60	21.7	1	2	1	2	557	4.3	40	1
26	56	21.9	1	3	0	2	331	2.8	37.9	1
36	63	22.6	1	2	0	3	271	3.3	40.9	1
35	74	25.9	1	2	0	2	471	5.8	37.8	1
27	70	25.1	2	2	0	2	334	8.7	38.2	1
31	43	16.7	1	3	0	1	399	4.2	40.5	1
33	56	23.5	1	3	0	1	465	2.3	30.6	1
34	60	20.9	1	2	0	1	286	4.9	32.6	1
41	50	20.5	1	3	0	1	99	10.3	29.5	1
27	48	19.5	1	2	0	3	460	3.4	38	1
34	51	17.5	2	2	0	3	205	4.2	40.1	1
36	52	18.1	1	3	1	3	395	4.8	37.2	1
33	47	19.3	1	2	0	2	323	5.1	41.7	1
30	72	24.9	1	1	0	1	315	3.3	39.5	1
40	49	19	1	2	0	3	372	4.7	37	1
25	45	18.3	2	2	0	2	456	3.5	23.6	1
25	65	21	2	1	0	2	276	4.5	40.3	1
29	59	20.2	1	1	0	1	321	3.8	31.6	1
33	58	20.8	2	3	1	3	298	4.2	37.3	1
37	57	19.3	1	1	0	1	454	4.8	38.6	1
40	65	22.3	2	2	0	2	290	5.1	24.8	1
28	52	21.4	2	1	0	2	529	4.3	35.3	1
30	53	22.9	1	2	0	1	425	3.1	37.9	1
31	57	20.4	1	2	0	3	273	6.5	29.4	1
28	56	21.1	2	3	0	1	306	4.6	37.7	1
32	54	20.1	1	2	0	1	469	3.7	37.8	1
31	55	19	1	2	0	1	260	4.3	29.5	1
27	60	23.4	1	2	0	3	211	5.3	30.8	1
31	47.5	18.6	2	2	0	2	292	3.6	27.2	1
37	75	27.3	1	2	0	2	505	3	35.8	1
32	54	21.1	1	1	0	1	256	4	24.2	1
34	54	21.6	1	2	0	3	329	4.1	25.2	1
37	58	21.6	1	2	0	3	387	5.4	31.6	1
36	52.2	21.7	1	3	1	2	336	5.1	39.3	1
31	63	21.9	1	3	0	2	307	3.4	36.6	1
29	59	23	1	2	0	1	337	2.5	33.1	1
28	49	20.1	1	1	0	1	244	4.6	40.9	1
31	50	21.4	1	2	0	2	335	2.7	36.6	1
27	42.5	18.2	1	2	0	2	464	3.2	37.7	1
27	60	23.7	1	1	0	3	206	6.1	37	1
31	57	20.9	1	1	0	2	275	5.3	30	1
25	51	20.2	1	2	0	2	527	6.1	76.9	1
26	52	19.3	2	2	0	2	430	3.5	28.3	1
32	60	21.3	1	3	0	3	315	4	42.8	1
30	49	18.4	1	2	0	2	447	3	55.6	1
30	60	24	1	2	0	1	277	3.1	43.4	1
34	65	24.3	1	1	0	2	389	4.9	71.7	1
25			2	2	0	1	380	4.9	43.3	1
33	52	20.6	1	1	0	2	399	5	60.8	1
33	63	22.6	1	1	0	2	317	4.3	54.4	1
32	50	18.4	1	3	1	3	790	3.7	41.6	1
29	59	20.9	1	1	0	3	267	4.1	55.5	1
34	50	18.8	1	2	1	2	356	5.2	27.4	1
32	62	23.6	1	1	0	3	354	5.8	41.6	1
36	52.5	19.1	1	3	0	1	483	3.9	43.1	1
32			1	3	0	1	538	3.7	59.7	1
28	69	23.3	1	1	0	2	293	3.9	41.6	1
32	60	20.5	1	1	0	3	355	9.1	73.4	1
40	56	21.3	1	2	1	3	333	4.6	69.3	1
32	62	22.6	1	2	0	1	425	3.8	37.3	1
32	52	18.1	1	1	0	2	299	4.6	20.3	1
29	80	28.3	1	2	0	2	296	4.2	64	1
28	55	21	1	1	0	1	249	3.9	35.7	1
34	50.5	19.7	1	1	0	1	334	3.2	68.1	1
36	48	19.2	1	2	0	1	421	5.9	66	1
36	50	19.5	1	3	1	3	290	3.4	43.9	1
28	48	20	1	1	0	3	467	11	73.6	1
28	62	21.8	1	1	0	3	396	3	39.7	1
36	48	19.2	1	2	0	1	421	5.9	66	1
25	68	25	1	1	0	2	525	3	37.7	1
36	52	19.9	1	2	1	2	655	2.6	34.4	1
30	45	18.4	1	1	0	1	648	5	47	1
31	62	23.6	2	1	0	1	292	2.5	39.9	1
32	48	18.5	1	2	0	1	505	3.9	57.1	1
33	59	22.1	2	1	0	2	260	3.1	36.7	1
33	65.7	22	1	3	0	2	272	5.3	40.8	1
38		0	1	2	0	3	871	4.2	56.7	1
29	70	26.3	1	1	0	3	306	4	35.7	1
38	56	22.5	1	2	1	1	292	3.8	32.5	1
34	55	20.2	1	2	0	2	363	3.5	34.1	1
26	49	20.1	1	2	0	1	380	4.9	43.3	1
33	50	20.3	1	2	1	1	498	5.7	37.7	1
27	61	21.6	1	2	0	2	431	3.8	35.8	1
27	54	19.6	1	3	0	1	273	4.8	40.7	1
32	57	18.6	1	2	0	3	365	3.7	38.7	1
29	49	18.7	1	1	0	2	564	4.6	31.7	1
38	59	21.9	1	3	1	1	471	3.5	37.7	1
26	48	17.4	2	2	0	2	388	5.2	32.3	1
31	52	18.9	1	1	0	1	754	3.8	40.6	1
30	70	26.7	1	2	0	1	241	3.2	38.7	1
33	74	26.9	1	2	0	3	338	4.6	36.8	1
30	55	20.6	1	3	0	3	203	4.5	27.5	1
30	52	20.6	1	1	0	2	369	4.7	42.6	1
30	64	24.4	1	2	0	2	280	3.8	38.1	1
41	58	20.5	1	1	0	3	313	5.9	33.3	1
37	49	18.2	1	3	1	2	562	3.8	43	1
33	58	23.5	1	3	0	1	244	4	32.1	1
37	55	20.1	1	3	0	2	390	7	69	1
35	56	21.1	1	3	0	3	257	5.2	41.7	1
34			1	3	0	2	625	4.5	65.4	1
28	55	19.2	1	2	0	3	328	4.8	32.7	1
31	64	22.5	1	3	1	3	291	5.2	31.6	1
32	55	20.4	1	2	0	2	334	3.3	42.7	1
31	73	26.8	1	2	0	2	400	4.3	33.3	1
30	49	19.1	1	1	0	2	296	3	41.1	1
30	52	20.8	1	2	0	2	182	5.8	41.5	1
42	49	18.5	1	1	0	2	318	5	39.1	1
30	49	19.1	1	2	0	2	280	5.5	40.2	1
28	59	21.2	1	3	0	2	562	0.7	66.5	1
35	47	19.4	1	3	0	3	352	4.7	40.3	1
27	70	29.9	2	1	0	2	249	3.6	37.8	1
29	62	24.8	1	3	0	2	369	2.7	37.9	1
35	56	24.6	1	3	1	1	252	3.8	35.2	1
35	62	21.2	1	3	0	3	601	7	5.6	1
34	48	18.3	1	3	0	2	529	4.3	37.6	1
35			1	1	0	2	383	4.3	78.6	1
36	52	20.8	1	1	0	3	633	4	34.4	1
39	65	27.1	1	1	0	1	243	3.7	26.9	1
35	59	22.5	1	2	0	2	278	5.5	42.2	1
32	65	23.6	1	2	0	1	209	6.4	32	1
32	48	17.8	1	2	0	2	542	4.5	33.9	1
31	52	21.1	1	3	1	1	905	1.8	33.1	1
34	65	23.3	1	2	0	3	292	5.4	35.4	1
35	55.7	21.6	1	2	1	3	328	4.2	41.6	1
28	50	18.1	1	3	0	1	426	4	37.7	1
36	75	25.6	1	2	1	2	229	3	38.2	1
29	52	20.6	1	2	0	1	297	4.3	28	1
30	50	17.5	1	3	0	2	356	4.1	30.5	1
30	68	24.1	1	2	0	3	381	5.8	37.8	1
32	58	20.5	2	1	0	2	459	5.2	31.4	1
34	68	22.3	1	2	0	3	557	5	32.9	1
30	65	24.3	1	2	0	2	274	3.7	31.1	1
29	55	20	1	2	0	2	235	4	31.7	1
36	77.5	26.8	1	3	1	2	253	4.8	25.8	1
33	57	20.5	1	3	0	2	348	5	32.5	1
30	56	21	1	2	0	2	411	3.6	>90.6	1
31	58	20.1	1	3	0	3	254	4.5	34.8	1
40	62	23.3	1	3	0	3	463	5.2	64.3	1
28	67	21.4	1	1	0	1	553	5.5	19.6	1
32	63	24.9	1	2	0	1	349	3.4	25.1	1
31	55	21	1	1	0	3	355	5.3	36.5	1
36	68	22.6	1	2	0	2	379	5.5	37.1	1
32	58	21.6	1	2	0	1	526	3	36.6	1
37	61	24.1	1	1	0	2	343	3.3	35.8	1
38			1	3	0	2	582	3.1	31	1
30	54	20.6	1	2	0	2	567	4.6	35.3	1
32	44	18.8	1	2	0	2	277	4.3	31.2	1
32	65	22	1	2	1	1	393	3.4	34.7	1
27	65	24.8	1	3	1	2	428	4.5	37.8	1
35	59	21.9	1	2	1	2	283	3.3	38	1
30	42	15.6	1	2	1	2	529	4	23.8	1
25	53.9	20.2	1	2	0	2	432	17.1	21	1
31	54	18.8	2	3	0	2	362	5.2	28	1
32	52	20.1	1	1	0	1	291	3.9	35.4	1
36	78.6	29.6	1	3	1	1	261	3.8	36	1
30	59	21.7	1	3	0	1	320	3.3	34.6	1
32	51	20.2	1	1	0	2	310	2.6	37	1
32	57	20.4	1	1	0	2	611	5.2	32.4	1
28	49	18.7	1	1	0	3	347	3.9	33.8	1
30	57	21.7	1	3	0	2	492	4.4	37.3	1
34	51	18	1	1	0	1	399	3.6	28.5	1
39	88	35.9	1	3	0	1	301	4.6	26.8	1
35	54	21.8	1	1	0	2	807	2.5	32.5	1
30	48	18.4	1	1	0	3	372	4.7	29.2	1
33	60	20.6	1	3	0	1	423	4.3	30.5	1
32	55	20.6	1	1	0	2	336	3.5	29.1	1
34	45	18.7	1	2	0	1	491	3.5	40.9	1
29	54	20.5	1	2	1	1	424	3.3	38.2	1
31	62	20.2	1	3	1	3	544	5	33	1
35	56	21.1	1	2	0	2	163	7.1	27.9	1
36	78.6	29.6	1	3	1	1	261	3.8	36	1
31	88	27.8	1	1	0	3	193	5.5	28.4	1
32	63	26.2	2	1	0	2	210	4.8	40.3	1
35	55	19.6	1	1	0	2	372	7.1	35.3	1
28	62	23.6	1	1	0	1	369	7.3	40.2	1
29			1	2	1	2	652	3.8	35.3	1
29	55	22.3	1	2	0	2	277	2.5	35.4	1
36	53	19.9	1	2	0	2	403	4.9	33.2	1
29	60	22.7	1	2	0	2	652	3.8	35.3	1
35	51	19.3	1	2	0	2	381	5.6	29	1
36	53	19.9	1	2	1	2	403	4.9	38.7	1
32	63	26.2	2	1	0	2	210	4.8	40.3	1
32	56	20.8	1	3	1	2	312	2.5	33	1
29	63	24.6	1	3	0	2	452	3.7	28.7	1
30	48	17.8	1	3	0	2	426	3.2	37.1	1
32	47	18.2	1	3	0	1	247	2.7	32.4	1
30	69	27.3	1	2	0	1	484	3.2	37.1	1
32	63	26.2	2	1	0	2	210	4.8	40.3	1
29	55	22.3	1	2	0	2	277	2.5	35.4	1
37	62	22	1	2	0	1	263	3.7	35.9	1
27	50	18.8	1	2	0	1	534	4.6	37.3	1
29	50	20	1	2	0	2	437	2.9	34.6	1
30	56.5	22.1	1	2	0	2	360	3.5	32.4	1
31	62	23.1	1	1	0	3	390	5.1	35.2	1
37	60	21.5	1	2	1	2	315	3.2	43.2	1
34	47	17.7	2	2	0	3	493	5.1	28.6	1
33	52	20.8	1	1	0	1	408	3.9	40.7	1
27	76	29.3	1	1	0	1		3.6	15.6	1
32	62	21.5	1	3	0	1	425	2.2	39.3	1
34	70	24.5	1	2	1	2	795	4.5	40.2	1
31	65	23.6	1	3	0	2	448	4	37.4	1
37	62.5	23.5	1	3	0	1	437	4.2	17.8	1
28	54.6	20.8	1	2	0	2	162	3.5	36.1	1
35	58	24.5	2	1	0	1	848	4.9	32.4	1
31	55	22.3	1	1	0	2	303	3.9	38.3	1
25	58	22.7	1	2	0	2	279	3.1	34.8	1
32	56	21.3	1	2	0	1	251	4.7	27.7	1
30	56	20.3	1	1	0	2	186	6.5	39.9	1
30	64	26	1	1	0	1	575	3.2	39	1
28	48	19.4	1	1	0	1	387	4	35.2	1
31	58	19.7	1	3	0	3	533	3.2	37	1
26	44	20.4	1	1	0	1	385	4.1	40.8	1
33	52	20.8	1	3	0	1	408	3.9	40.7	1
39	54	23.1	1	3	0	3	268	2.7	38.4	1
30	69	27.3	1	3	0	1	484	3.2	37.1	1
27	48	19.7	1	2	0	1	166	5.7	37.6	1
35	50	21.1	1	3	0	2	545	2.9	36.3	1
34	56	19.8	1	2	0	3	390	5.3	41.5	1
31	59	23.4	1	2	0	1	360	4.9	36.9	1
34	46	19.1	1	3	1	1	402	4.7	38.4	1
30	69	27.3	1	3	1	2	376	3	33.7	1
34	63	23.7	1	3	1	2	348	3.2	29.5	1
30	56.5	22.1	1	3	1	2	360	3.5	32.4	1
30	47	18.4	1	2	0	1	744	4.7	41.8	1
30	50	20.8	2	3	1	2	255	3.3	33.1	1
32	46	18.9	1	1	0	2	696	4.9	40	1
34	56	20.4	1	1	0	3	349	3.4	37.6	1
37	60	21.5	1	3	0	2	315	3.2	43.2	1
30	55	19.7	1	3	0	3	629	5.6	24.3	1
34	61	22	1	1	0	3	367	4.4	34.5	1
27	46.5	17.8	1	1	0	2	443	4	37.5	1
30	48	17.8	1	3	0	2	426	3.2	37.1	1
30	50	20.8	2	1	0	2	255	3.3	33.1	1
33	65	23	1	2	0	3	477	8.4	30	1
29	50	20	1	3	0	2	437	2.9	34.6	1
30	46	18.4	1	1	0	1	461	3.8	32.9	1
35	60	21.9	1	2	0	2	313	2.5	39.8	1
30	52	18.5	1	2	0	2	315	5.1	17.8	1
27	50	20	1	2	0	1	469	3	41.2	1
32	67	24.9	1	2	0	2	402	2.8	40	1
24	52	20.3	1	3	0	2	374	3.7	35.3	1
33	65	24.5	1	1	0	2	362	4.3	37.4	1
31	55	19.5	1	2	0	2	344	5.2	18.7	1
29	52	21.2	1	2	0	2	449	5.2	31.3	1
33	53	20.1	1	1	0	2	886	3.2	33	1
30	64	23.2	1	2	0	2	176	11.3	39.7	1
30	63	23.1	1	2	0	1	259	3.7	34.3	1
28	53.5	19	1	1	0	2	440	4.9	13.8	1
30	57	18.6	1	1	0	2	394	3	39	1
33	49	19.1	1	2	0	2	1074	4.2	37.3	1
26	49	18.9	1	2	0	2	297	5.7	38.8	1
31	61.5	24.3	2	3	1	3	281	2.7	42.4	1
33	74.3	28	1	3	0	1	361	3.6	34.5	1
34	60	19.8	1	1	0	2	493	6.6	10	1
30	53	21	1	3	0	1	331	3.5	36.8	1
28	58	19.9	1	3	0	2	199	4	40.4	1
32	52	19.8	1	2	0	2	285	4	38.9	1
31	56	18.9	1	3	1	3	313	4.1	36.3	1
39	58	22.9	1	3	1	2	380	2.7	36.1	1
26	52	20.1	1	2	1	2	724	3.2	41.9	1
34	59	23.3	1	1	0	1	214	2.7	40.1	1
28	52.5	20.4	1	2	0	2	450	4.3	39	1
35	51	18.1	1	1	0	1	326	3.2	35.9	1
34	56	21.7	1	1	0	1	269	3.9	40.6	1
30	60	24	1	2	0	3	338	5.6	32.4	1
33	59	21.9	1	2	0	1	446	4.7	41.9	1
34	62	22.2	1	2	0	2	362	4	36.8	1
38	65	23.6	1	3	1	1	304	5.7	35.8	1
30	56	20.8	1	1	0	2		6.8	27.1	1
30	59	22.2	1	2	0	3	284	5.9	37.3	1
31	50	20.5	1	1	0	1	350	4.4	26.9	1
31	61	22.4	1	2	0	1	279	4.6	37.5	1
26	57	21.7	2	2	0	2	245	2.6	23.7	2
35			1	1	0	2	539	4.8	36.9	2
36	70	23.9	1	1	0	1	656	4.1	36.4	2
41	62	22.6	1	3	1	2	217	5.1	31.4	2
32	56	21.4	1	2	0	2	447	3.7	40	2
29	52.5	18	1	1	0	2	299	3	53.6	2
33	72.3	30.6	1	1	0	2	493	3.4	70.5	2
32	65	23.2	1	1	0	2	289	4.8	26.4	2
34	80	28.3	1	1	0	1	182	3.4	>90.6	2
38	68	25.6	1	1	0	1	504	11.9	42.7	2
30			1	3	0	2	302	2.9	42.2	2
26			1	2	0	2	342	2.8	77.1	2
31	53	21.6	1	2	1	2	249	2.6	43.3	2
30	65	26.7	1	1	0	1	419	3.2	55.8	2
34	64	25.5	1	1	0	3	244	7	39.6	2
32			1	1	0	2	289	4.8	26.4	2
38	68	25.6	1	2	0	1	504	11.9	42.7	2
30	65	26.7	1	1	0	1	419	3.2	55.8	2
33	45	18	1	3	0	3	613	5.2	36.7	2
34	64	25.5	1	1	0	3	244	7	39.6	2
30	53	21.6	1	3	0	2	249	2.6	43.3	2
28	59.5	21.7	1	2	0	1	251	3.1	38.9	2
31	66.6		1	3	1	1	205	3.8	39.1	2
35	56	23.2	1	2	0	1	460	4.9	60.6	2
36	75	25.7	1	1	0	2	398	5	33.3	2
29	50	18.5	1	3	0	2	420	4	36.7	2
28	59.5	21.7	1	3	0	1	251	3.1	38.9	2
31	66	24.3	1	3	1	3	262	3.9	37.1	2
36	75	25.7	1	1	0	2	398	5	33.3	2
28	62	20.3	2	2	0	2	483	3.7	>90.6	2
31	47.5	18.6	1	3	0	2	355	1.4	72.5	2
29	60	20.9	1	2	0	1	537	2.4	41.8	2
33	73	25.4	1	1	0	2	190	2.9	37	2
27	60	23.4	1	3	0	3	439	4	33.6	2
37	75	28.6	1	3	1	2	344	6.7	39	2
29	66	23.4	1	3	0	2	409	5.1	25.4	2
30	50	20.8	1	3	1	3	376	5.2	15.2	2
30			1	1	0	2	471	2.7	33.7	2
25	65	21	2	1	0	2	276	4.5	40.3	2
40	65	22.3	2	2	0	2	290	5.1	24.8	2
31	68	26.6	2	1	0	1	243	4.8	38.4	2
38	80	30.1	1	2	1	3	308	0.7	41.9	2
27	57	25	1	1	0	2	301	3.5	37.8	2
29	50	19.3	1	2	0	1	469	4.5	32.5	2
31	73	26.8	1	2	0	2	400	4.3	33.3	2
28	53	18.6	1	2	0	3	327	6.5	51.6	2
30	65	24.3	1	2	0	2	274	3.7	31.1	2
28	67	21.4	1	1	0	1	553	5.5	19.6	2
35	55	22	1	1	0	1	353	4.7	31.9	2
27	65	24.8	1	3	1	2	428	4.5	37.8	2
27	48	19.7	1	2	0	1	166	5.7	37.6	2
35	60	21.9	1	2	0	2	313	2.5	39.8	2
33	53	20.1	1	1	0	2	886	3.2	33	2
27	63.5	26.1	1	2	0	2	254	4.6	36.1	2
28	65	26.7	1	1	0	2	353	2.6	37.8	2
31	46	18.7	1	2	0	3	266	5.4	22.3	2
24	60	22	1	2	0	1	217	5	31.8	2
32	48.7	18.6	1	1	0	2	322	4.7	60	2
25	70	24.1	2	2	0	1	273	4.7	40.5	2
37	56	21.1	1	3	1	2	258	5.8	35.5	2
37	53	19	1	2	0	2	456	9.2	38.5	2
30			1	2	0	2	518	3.8	40.6	2
33			1	2	0	2	518	3.7	42.4	2
32	60	21.5	1	2	1	3	271	7.2	17.5	2
31	60	21	1	1	0	2	483	10.7	37.8	2
37	58	22.4	1	2	0	2	783	10.1	43.1	2
29	55	22.3	1	3	0	1	282	6.6	39.1	2
31	60	21	1	1	0	2	483	10.7	37.8	2
32	60	21.5	1	2	0	3	271	7.2	17.5	2
35	67	26.8	1	3	0	1	569	4.1	31.2	2
29	55	22.3	1	3	1	1	282	6.6	39.1	2
38	68	22.9	1	3	0	1	335	3.1	38.1	2
37	53	18.7	1	3	0	2	257	2.6	30.9	2
37	64	21.8	1	2	0	2	634	2.8	35.6	2
34			1	1	0	1	764	2.9	39.8	2
34	73	22.9	1	2	0	3	233	4.9	38.2	2
32	64	21.6	1	2	0	3	297	4.2	42.7	2
31	68	28.7	2	2	0	1	263	2.5	33.7	2
30	56	20.3	1	3	0	3	470	4.4	42.2	2
27	55	17.8	1	2	0	1	524	3.6	38.3	2
28	66	24.8	1	3	1	2	219	4.3	40.2	2
32	51	21.2	1	2	0	1	233	5.4	37.4	2
32	60	23.4	1	1	0	2	400	2.9	35	2
36	52	18.1	1	3	1	3	395	4.8	37.2	2
35	55	22	1	3	1	1	632	3.8	39.5	2
28	56	21.3	1	3	0	2	363	4.5	68.7	2
32	60	21.3	1	3	0	3	315	4	42.8	2
28	69	23.3	1	1	0	2	293	3.9	41.6	2
28	55	21	1	1	0	1	249	3.9	35.7	2
35	57.5	22.3	1	1	0	3	362	4.2	41.3	2
36	52	19.9	1	2	1	2	655	2.6	34.4	2
33	65.7	22	1	3	0	2	272	5.3	40.8	2
27	61	21.6	1	2	0	2	431	3.8	35.8	2
33	74	26.9	1	2	0	3	338	4.6	36.8	2
35			1	1	0	2	383	4.3	78.6	2
39	88	35.9	1	3	0	1	301	4.6	26.8	2
31	58	20.4	1	3	1	2	364	5.3	9.3	2
33	74.3	28	1	3	0	1	361	3.6	34.5	2
32	56	21.4	1	2	0	2	447	3.7	40	2
37	56	21.1	1	3	1	2	258	5.8	35.5	2
38	68	25.6	1	2	1	1	504	11.9	42.7	2
28	60	23.4	1	1	0	3	616	4.5	38.7	2
30	65	26.7	1	3	0	1	419	3.2	55.8	2
33			1	2	0	2	518	3.7	42.4	2
32	60	21.5	1	3	0	3	271	7.2	17.5	2
37			2	2	1	2	169	3.8	33.8	2
37			1	3	0	2	169	3.8	33.8	2
38	68	25.6	1	2	0	1	504	11.9	42.7	2
30	65	26.7	1	1	0	1	419	3.2	55.8	2
28	60	23.4	1	2	0	3	616	4.5	38.7	2
33	45	18	1	3	0	3	613	5.2	36.7	2
35	56	23.2	1	2	0	1	460	4.9	60.6	2
32	60	21.5	1	2	0	3	271	7.2	17.5	2
29	50	18.5	1	3	0	2	420	4	36.7	2
33			1	1	0	2	380	4.5	36.6	2
37	64	21.8	1	2	0	2	634	2.8	35.6	2
34	73	22.9	1	2	0	3	233	4.9	38.2	2
28	62	20.3	1	2	0	2	483	3.7	>90.6	2
32	64	21.6	1	2	0	3	297	4.2	42.7	2
31	68	28.7	1	2	0	1	263	2.5	33.7	2
33	73	25.4	1	1	0	2	190	2.9	37	2
33		0	2	1	0	1	311	4.2	37.7	2
28	56	21.3	1	3	0	2	363	4.5	68.7	2
35	57.5	22.3	1	1	0	3	362	4.2	41.3	2
38	80	30.1	1	2	1	3	308	0.7	41.9	2
27	57	25	1	1	0	2	301	3.5	37.8	2
27	57	25	1	1	0	2	301	3.5	37.8	2
31	56	21.7	1	2	0	2	355	3.7	31.1	2
28	53	18.6	1	2	0	3	327	6.5	51.6	2
35	55	22	1	1	0	1	353	4.7	31.9	2
31	58	20.4	1	3	1	2	364	5.3	9.3	2
36	62	26.7	1	3	1	1	324	5	35.9	3
31	61	23	1	1	0	2	295	5.8	28.6	3
34	60	23	1	1	0	1	465	3.6	26.7	3
27	63	26	2	1	0	2	343	3.5	33.4	3
44	56	21.1	1	2	0	1	684	2.8	30.2	3
32			1	3	0	2	255	4.2	29.5	3
33			1	3	1	1	390	2.3	14.1	3
46			1	2	1	1	279	2.1	33.3	3
35	68	28.1	1	1	1	2	445	5.9	34.5	3
33	52	17.5	1	2	0	1	190	4.8	27.3	3
32	53	20.2	1	2	0	2	436	5	37.1	3
40	52.5	19.4	1	2	0	1	445	5.2	32.7	3
30	51	19	2	2	1	1	438	6.8	34.2	3
33	56	21.1	2	2	0	2	392	3.3	43.1	3
29	60	24.7	1	2	0	3	300	3.9	36	3
29	60	24.7	1	2	1	3	300	7.5	36	3
31	74	25.6	3	2	0	1	333	2.7	38.6	3
34			1	2	0	1	306	6.8	16.9	3
30	56	21.9	1	1	0	2	156	3.3	35.5	3
32	65	24.8	1	2	1	3	329	4.6	33.4	3
26	55	20.2	1	2	0	3	261	3.6	37.8	3
32	47	18.4	1	2	0	2	832	3.1	43.2	3
29	58	21.6	1	2	1	2	379	6.7	39.7	3
31	46	19.7	1	1	0	2	380	6.8	36.7	3
30	60	21.6	1	2	0	2	304	5.4	23.1	3
30	60	21.6	1	1	1	2	304	5.4	23.1	3
34	78	26.4	2	1	0	2	344	5.8	37.9	3
31	61	23	1	1	0	2	295	5.8	28.6	3
32			1	3	0	2	255	4.2	29.5	3
33			1	3	1	1	390	2.3	14.1	3
46			1	2	1	1	279	2.1	33.3	3
29	60	24.7	1	1	1	3	300	3.9	36	3
29	60	24.7	1	2	0	3	300	7.5	36	3
30	60	21.6	1	2	0	2	304	5.4	23.1	3
30	60	21.6	1	3	0	2	304	5.4	23.1	3
34	78	26.4	2	1	0	2	344	5.8	37.9	3
33	52	17.5	1	3	0	1	190	4.8	27.3	3
34			1	2	0	1	306	6.8	16.9	3
30	56	21.9	1	1	0	2	156	3.3	35.5	3
32	65	24.8	1	2	0	3	329	4.6	33.4	3
26	55	20.2	1	2	0	3	261	3.6	37.8	3
